# Supplementary material for: Genetic Association of Beta-Lactams-Induced Hypersensitivity Reactions: A Protocol for Systematic Review and Meta-Analysis
Source: Genes (Basel). 2022 Apr 13;13(4):681. doi: 10.3390/genes13040681 (PMC9032758; doi:10.3390/genes13040681)
Supplement: Supplementary file 1 [file genes-13-00681-s001.zip]

Archive with 1 entries (1 files):
- genes-1631313-supplementary.pdf
